# Supplementary material for: Scoping Review of the Environmental and Human Health Effects of Rural Alaska Landfills
Source: Int J Environ Res Public Health. 2025 Dec 30;23(1):45. doi: 10.3390/ijerph23010045 (PMC12840892; doi:10.3390/ijerph23010045)
Supplement: Supplementary file 1 [file ijerph-23-00045-s001.zip]

Archive with 1 entries (1 files):
- ijerph-3815803-supplementary.pdf
